# Supplementary material for: A variant reference data set for the Africanized honeybee, Apis mellifera
Source: Sci Data. 2016 Nov 8;3:160097. doi: 10.1038/sdata.2016.97 (PMC5100683; doi:10.1038/sdata.2016.97)
Supplement: Supplementary file 1 [file sdata201697-isa1.zip]

Archive with 3 entries (3 files):
- i_Investigation.txt
- s_study_Zayed.txt
- a_assay_Zayed.txt
