# Supplementary material for: A variant reference data set for the Africanized honeybee, Apis mellifera
Source: Sci Data. 2016 Nov 8;3:160097. doi: 10.1038/sdata.2016.97 (PMC5100683; doi:10.1038/sdata.2016.97)
Supplement: Supplementary file 1 [file sdata201697-isa1.zip › i_Investigation.txt]

# Investigation File generated for Scientific Data with Investigation File Authoring Tool version 0.1.0 on 20/09/2016 - This metadata file is CC0
ONTOLOGY SOURCE REFERENCE
Term Source Name	NCBITAXON	GAZ	UO	OBI	ERO
Term Source File	http://data.bioontology.org/ontologies/NCBITAXON	http://data.bioontology.org/ontologies/GAZ	http://data.bioontology.org/ontologies/UO	http://data.bioontology.org/ontologies/OBI	http://data.bioontology.org/ontologies/ERO
Term Source Version	2015AB	$Revision: 1.512 $	unknown	2014-08-18	2013-08-02
Term Source Description	National Center for Biotechnology Information (NCBI) Organismal Classification	Gazetteer	Units of Measurement Ontology	Ontology for Biomedical Investigations	Eagle-I Research Resource Ontology
INVESTIGATION
Investigation Identifier
Investigation Title
Investigation Description
Investigation Submission Date
Investigation Public Release Date
INVESTIGATION PUBLICATIONS
Investigation PubMed ID
Investigation Publication DOI
Investigation Publication Author List
Investigation Publication Title
Investigation Publication Status
Investigation Publication Status Term Accession Number
Investigation Publication Status Term Source REF
INVESTIGATION CONTACTS
Investigation Person Last Name
Investigation Person Mid Initials
Investigation Person First Name
Investigation Person Address
Investigation Person Phone
Investigation Person Fax
Investigation Person Email
Investigation Person Affiliation
Investigation Person Roles
Investigation Person Roles Term Accession Number
Investigation Person Roles Term Source REF
STUDY
Study Identifier	10.1038/sdata.2016.97
Study Title	A variant reference data set for the Africanized honeybee, Apis mellifera
Study Submission Date	29/06/2016
Study Public Release Date	08/11/2016
Study Description	http://www.nature.com/articles/sdata201697#abstract
Study File Name	s_study_Zayed.txt
Comment[Subject Keywords]	//;///;//;///;///
Comment[Manuscript Licence]	CC BY-4.0
Comment[Experimental Metadata Licence]	CC0
Comment[Supplementary Information File Name]	
Comment[Supplementary Information File Type]	x-zip-compressed
Comment[Supplementary Information File URL]	http://www.nature.com/articles/sdata201697#supplementary-information
Comment[Data Repository]	NCBI Sequence Read Archive;figshare;dbSNP
Comment[Data Record Accession]	PRJNA324081;doi:10.6084/m9.figshare.3501863;Batch ID 1062539
Comment[Data Record URI]	http://www.ncbi.nlm.nih.gov/bioproject/PRJNA324081/;http://dx.doi.org/10.6084/m9.figshare.3501863;http://www.ncbi.nlm.nih.gov/projects/SNP/snp_viewBatch.cgi?sbid=1062539
STUDY DESIGN DESCRIPTORS
Study Design Type	parallel group design	species comparison design
Study Design Type Term Accession Number	OBI:0500006	OBI:0001310
Study Design Type Term Source REF	OBI	OBI
STUDY PUBLICATIONS
Study PubMed ID	""
Study Publication DOI	doi:10.1073/pnas.0800107105
Study Publication Author List	""
Study Publication Title	""
Study Publication Status	published
Study Publication Status Term Accession Number	
Study Publication Status Term Source REF	
STUDY FACTORS
Study Factor Name
Study Factor Type
Study Factor Type Term Accession Number
Study Factor Type Term Source REF
STUDY ASSAYS
Study Assay Measurement Type	whole genome sequencing
Study Assay Measurement Type Term Accession Number	ERO:0002016
Study Assay Measurement Type Term Source REF	ERO
Study Assay Technology Type	DNA sequencing
Study Assay Technology Type Term Accession Number	OBI:0000626
Study Assay Technology Type Term Source REF	OBI
Study Assay Technology Platform	Illumina HiSeq 2500
Study Assay File Name	a_assay_Zayed.txt
STUDY PROTOCOLS
Study Protocol Name	Sampling and Sample Information	SNP Validation: Population Differentiation and Admixture	Genome Alignment and Variant Calling
Study Protocol Type	DNA sequencing	genotyping assay	genetic variant discovery objective
Study Protocol Type Term Accession Number	OBI:0000626	OBI:0000435	ERO:0100213
Study Protocol Type Term Source REF	OBI	OBI	ERO
Study Protocol Description			
Study Protocol URI	""	""	""
Study Protocol Version			
Study Protocol Parameters Name	sequencer	""	""
Study Protocol Parameters Name Term Accession Number	""	""	""
Study Protocol Parameters Name Term Source REF	""	""	""
Study Protocol Components Name	""	""	""
Study Protocol Components Type	""	""	""
Study Protocol Components Type Term Accession Number	""	""	""
Study Protocol Components Type Term Source REF	""	""	""
STUDY CONTACTS
Study Person Last Name	Kadri	Harpur	Orsi	Zayed
Study Person First Name	Samir M.	Brock A.	Ricardo O.	Amro
Study Person Mid Initials				
Study Person Email	""	""	""	zayed@yorku.ca
Study Person Phone				
Study Person Fax				
Study Person Address				
Study Person Affiliation	Departamento de Produção Animal, Faculdade de Medicina Veterinária e Zootecnia, Univ Estadual Paulista, UNESP, Botucatu, São Paulo 18618681, Brasil	Department of Biology, Faculty of Sciences, York University, Toronto, Ontario M3J1P3, Canada	Departamento de Produção Animal, Faculdade de Medicina Veterinária e Zootecnia, Univ Estadual Paulista, UNESP, Botucatu, São Paulo 18618681, Brasil	Department of Biology, Faculty of Sciences, York University, Toronto, Ontario M3J1P3, Canada
Study Person Roles				
Study Person Roles Term Accession Number				
Study Person Roles Term Source REF				
Comment[Study Person ORCID]		0000-0001-8722-272X		
Comment[Funder]				
Comment[FundRef ID]				
Comment[Funder Term Source REF]				
Comment[Grant Identifier]				
