# Supplementary material for: A variant reference data set for the Africanized honeybee, Apis mellifera
Source: Sci Data. 2016 Nov 8;3:160097. doi: 10.1038/sdata.2016.97 (PMC5100683; doi:10.1038/sdata.2016.97)
Supplement: Supplementary file 1 [file sdata201697-isa1.zip › s_study_Zayed.txt]

Source Name	Characteristics[organism]	Term Source REF	Term Accession Number	Characteristics[geographical location]	Term Source REF	Term Accession Number	Characteristics[latitude]	Unit	Term Source REF	Term Accession Number	Characteristics[longitude]	Unit	Term Source REF	Term Accession Number	Protocol REF	Sample Name
Africanized honeybee	Apis mellifera	NCBITAXON	http://purl.bioontology.org/ontology/NCBITAXON/7460	Municipality of Iaras	GAZ	GAZ:00095934	-22.899	degree	UO	UO:0000185	-49.255	degree	UO	UO:0000185	Sampling and Sample Information	HDB139
Africanized honeybee	Apis mellifera	NCBITAXON	http://purl.bioontology.org/ontology/NCBITAXON/7460	Municipality of Iaras	GAZ	GAZ:00095934	-22.867	degree	UO	UO:0000185	-49.277	degree	UO	UO:0000185	Sampling and Sample Information	HDB179
Africanized honeybee	Apis mellifera	NCBITAXON	http://purl.bioontology.org/ontology/NCBITAXON/7460	Municipality of Iaras	GAZ	GAZ:00095934	-22.899	degree	UO	UO:0000185	-49.255	degree	UO	UO:0000185	Sampling and Sample Information	HDB199
Africanized honeybee	Apis mellifera	NCBITAXON	http://purl.bioontology.org/ontology/NCBITAXON/7460	Municipality of Iaras	GAZ	GAZ:00095934	-22.842	degree	UO	UO:0000185	-49.292	degree	UO	UO:0000185	Sampling and Sample Information	HDB303
Africanized honeybee	Apis mellifera	NCBITAXON	http://purl.bioontology.org/ontology/NCBITAXON/7460	Municipality of Iaras	GAZ	GAZ:00095934	-22.901	degree	UO	UO:0000185	-49.291	degree	UO	UO:0000185	Sampling and Sample Information	HDB175
Africanized honeybee	Apis mellifera	NCBITAXON	http://purl.bioontology.org/ontology/NCBITAXON/7460	Municipality of Iaras	GAZ	GAZ:00095934	-22.867	degree	UO	UO:0000185	-49.277	degree	UO	UO:0000185	Sampling and Sample Information	HDB302
Africanized honeybee	Apis mellifera	NCBITAXON	http://purl.bioontology.org/ontology/NCBITAXON/7460	Municipality of Iaras	GAZ	GAZ:00095934	-22.899	degree	UO	UO:0000185	-49.255	degree	UO	UO:0000185	Sampling and Sample Information	HDB187
Africanized honeybee	Apis mellifera	NCBITAXON	http://purl.bioontology.org/ontology/NCBITAXON/7460	Municipality of Iaras	GAZ	GAZ:00095934	-22.901	degree	UO	UO:0000185	-49.291	degree	UO	UO:0000185	Sampling and Sample Information	HDB191
Africanized honeybee	Apis mellifera	NCBITAXON	http://purl.bioontology.org/ontology/NCBITAXON/7460	Municipality of Iaras	GAZ	GAZ:00095934	-22.901	degree	UO	UO:0000185	-49.291	degree	UO	UO:0000185	Sampling and Sample Information	HDB189
Africanized honeybee	Apis mellifera	NCBITAXON	http://purl.bioontology.org/ontology/NCBITAXON/7460	Municipality of Iaras	GAZ	GAZ:00095934	-22.842	degree	UO	UO:0000185	-49.292	degree	UO	UO:0000185	Sampling and Sample Information	HDB288
Africanized honeybee	Apis mellifera	NCBITAXON	http://purl.bioontology.org/ontology/NCBITAXON/7460	Municipality of Iaras	GAZ	GAZ:00095934	-22.867	degree	UO	UO:0000185	-49.277	degree	UO	UO:0000185	Sampling and Sample Information	HDB195
Africanized honeybee	Apis mellifera	NCBITAXON	http://purl.bioontology.org/ontology/NCBITAXON/7460	Municipality of Iaras	GAZ	GAZ:00095934	-22.901	degree	UO	UO:0000185	-49.291	degree	UO	UO:0000185	Sampling and Sample Information	HDB148
Africanized honeybee	Apis mellifera	NCBITAXON	http://purl.bioontology.org/ontology/NCBITAXON/7460	Municipality of Iaras	GAZ	GAZ:00095934	-22.899	degree	UO	UO:0000185	-49.255	degree	UO	UO:0000185	Sampling and Sample Information	HDB150
Africanized honeybee	Apis mellifera	NCBITAXON	http://purl.bioontology.org/ontology/NCBITAXON/7460	Municipality of Iaras	GAZ	GAZ:00095934	-22.842	degree	UO	UO:0000185	-49.292	degree	UO	UO:0000185	Sampling and Sample Information	HDB183
Africanized honeybee	Apis mellifera	NCBITAXON	http://purl.bioontology.org/ontology/NCBITAXON/7460	Municipality of Iaras	GAZ	GAZ:00095934	-22.867	degree	UO	UO:0000185	-49.277	degree	UO	UO:0000185	Sampling and Sample Information	HDB30-S
Africanized honeybee	Apis mellifera	NCBITAXON	http://purl.bioontology.org/ontology/NCBITAXON/7460	Municipality of Iaras	GAZ	GAZ:00095934	-22.901	degree	UO	UO:0000185	-49.291	degree	UO	UO:0000185	Sampling and Sample Information	LDB6
Africanized honeybee	Apis mellifera	NCBITAXON	http://purl.bioontology.org/ontology/NCBITAXON/7460	Municipality of Iaras	GAZ	GAZ:00095934	-22.899	degree	UO	UO:0000185	-49.255	degree	UO	UO:0000185	Sampling and Sample Information	LDB127
Africanized honeybee	Apis mellifera	NCBITAXON	http://purl.bioontology.org/ontology/NCBITAXON/7460	Municipality of Iaras	GAZ	GAZ:00095934	-22.842	degree	UO	UO:0000185	-49.292	degree	UO	UO:0000185	Sampling and Sample Information	LDB136
Africanized honeybee	Apis mellifera	NCBITAXON	http://purl.bioontology.org/ontology/NCBITAXON/7460	Municipality of Iaras	GAZ	GAZ:00095934	-22.901	degree	UO	UO:0000185	-49.291	degree	UO	UO:0000185	Sampling and Sample Information	LDB29
Africanized honeybee	Apis mellifera	NCBITAXON	http://purl.bioontology.org/ontology/NCBITAXON/7460	Municipality of Iaras	GAZ	GAZ:00095934	-22.901	degree	UO	UO:0000185	-49.291	degree	UO	UO:0000185	Sampling and Sample Information	LDB162
Africanized honeybee	Apis mellifera	NCBITAXON	http://purl.bioontology.org/ontology/NCBITAXON/7460	Municipality of Iaras	GAZ	GAZ:00095934	-22.901	degree	UO	UO:0000185	-49.291	degree	UO	UO:0000185	Sampling and Sample Information	LDB9
Africanized honeybee	Apis mellifera	NCBITAXON	http://purl.bioontology.org/ontology/NCBITAXON/7460	Municipality of Iaras	GAZ	GAZ:00095934	-22.899	degree	UO	UO:0000185	-49.255	degree	UO	UO:0000185	Sampling and Sample Information	LDB153
Africanized honeybee	Apis mellifera	NCBITAXON	http://purl.bioontology.org/ontology/NCBITAXON/7460	Municipality of Iaras	GAZ	GAZ:00095934	-22.842	degree	UO	UO:0000185	-49.292	degree	UO	UO:0000185	Sampling and Sample Information	LDB8
Africanized honeybee	Apis mellifera	NCBITAXON	http://purl.bioontology.org/ontology/NCBITAXON/7460	Municipality of Iaras	GAZ	GAZ:00095934	-22.867	degree	UO	UO:0000185	-49.277	degree	UO	UO:0000185	Sampling and Sample Information	LDB23-S
Africanized honeybee	Apis mellifera	NCBITAXON	http://purl.bioontology.org/ontology/NCBITAXON/7460	Municipality of Iaras	GAZ	GAZ:00095934	-22.901	degree	UO	UO:0000185	-49.291	degree	UO	UO:0000185	Sampling and Sample Information	LDB181
Africanized honeybee	Apis mellifera	NCBITAXON	http://purl.bioontology.org/ontology/NCBITAXON/7460	Municipality of Iaras	GAZ	GAZ:00095934	-22.842	degree	UO	UO:0000185	-49.292	degree	UO	UO:0000185	Sampling and Sample Information	LDB35-S
Africanized honeybee	Apis mellifera	NCBITAXON	http://purl.bioontology.org/ontology/NCBITAXON/7460	Municipality of Iaras	GAZ	GAZ:00095934	-22.901	degree	UO	UO:0000185	-49.291	degree	UO	UO:0000185	Sampling and Sample Information	LDB40-S
Africanized honeybee	Apis mellifera	NCBITAXON	http://purl.bioontology.org/ontology/NCBITAXON/7460	Municipality of Iaras	GAZ	GAZ:00095934	-22.867	degree	UO	UO:0000185	-49.277	degree	UO	UO:0000185	Sampling and Sample Information	LDB196
Africanized honeybee	Apis mellifera	NCBITAXON	http://purl.bioontology.org/ontology/NCBITAXON/7460	Municipality of Iaras	GAZ	GAZ:00095934	-22.842	degree	UO	UO:0000185	-49.292	degree	UO	UO:0000185	Sampling and Sample Information	LDB5
Africanized honeybee	Apis mellifera	NCBITAXON	http://purl.bioontology.org/ontology/NCBITAXON/7460	Municipality of Iaras	GAZ	GAZ:00095934	-22.867	degree	UO	UO:0000185	-49.277	degree	UO	UO:0000185	Sampling and Sample Information	LDB221
