# Supplementary material for: A variant reference data set for the Africanized honeybee, Apis mellifera
Source: Sci Data. 2016 Nov 8;3:160097. doi: 10.1038/sdata.2016.97 (PMC5100683; doi:10.1038/sdata.2016.97)
Supplement: Supplementary file 1 [file sdata201697-isa1.zip › a_assay_Zayed.txt]

Sample Name	Protocol REF	Comment[sequencing depth]	Parameter Value[sequencer]	Assay Name	Raw Data File	Comment[Data Repository]	Comment[Data Record Accession]	Comment[Data Record URI]	Protocol REF	Derived Data File	Comment[Data Repository]	Comment[Data Record Accession]	Comment[Data Record URI]	Protocol REF	Derived Data File	Comment[Data Repository]	Comment[Data Record Accession]	Comment[Data Record URI]
LDB221	Sampling and Sample Information	29	Illumina HiSeq 2500	SAMN05194651	SRS1494575	NCBI Sequence Read Archive	PRJNA324081	http://www.ncbi.nlm.nih.gov/bioproject/PRJNA324081/	Genome Alignment and Variant Calling	AFZ.vcf	figshare	doi:10.6084/m9.figshare.3501863	http://dx.doi.org/10.6084/m9.figshare.3501863	SNP Validation: Population Differentiation and Admixture	Batch ID 1062539	dbSNP	Batch ID 1062539	http://www.ncbi.nlm.nih.gov/projects/SNP/snp_viewBatch.cgi?sbid=1062539
LDB5	Sampling and Sample Information	29.01	Illumina HiSeq 2500	SAMN05194655	SRS1494580	NCBI Sequence Read Archive	PRJNA324081	http://www.ncbi.nlm.nih.gov/bioproject/PRJNA324081/	Genome Alignment and Variant Calling	AFZ.vcf	figshare	doi:10.6084/m9.figshare.3501863	http://dx.doi.org/10.6084/m9.figshare.3501863	SNP Validation: Population Differentiation and Admixture	Batch ID 1062539	dbSNP	Batch ID 1062539	http://www.ncbi.nlm.nih.gov/projects/SNP/snp_viewBatch.cgi?sbid=1062539
LDB196	Sampling and Sample Information	11.67	Illumina HiSeq 2500	SAMN05194661	SRS1494574	NCBI Sequence Read Archive	PRJNA324081	http://www.ncbi.nlm.nih.gov/bioproject/PRJNA324081/	Genome Alignment and Variant Calling	AFZ.vcf	figshare	doi:10.6084/m9.figshare.3501863	http://dx.doi.org/10.6084/m9.figshare.3501863	SNP Validation: Population Differentiation and Admixture	Batch ID 1062539	dbSNP	Batch ID 1062539	http://www.ncbi.nlm.nih.gov/projects/SNP/snp_viewBatch.cgi?sbid=1062539
LDB40-S	Sampling and Sample Information	12.53	Illumina HiSeq 2500	SAMN05194664	SRS1494579	NCBI Sequence Read Archive	PRJNA324081	http://www.ncbi.nlm.nih.gov/bioproject/PRJNA324081/	Genome Alignment and Variant Calling	AFZ.vcf	figshare	doi:10.6084/m9.figshare.3501863	http://dx.doi.org/10.6084/m9.figshare.3501863	SNP Validation: Population Differentiation and Admixture	Batch ID 1062539	dbSNP	Batch ID 1062539	http://www.ncbi.nlm.nih.gov/projects/SNP/snp_viewBatch.cgi?sbid=1062539
LDB35-S	Sampling and Sample Information	21.95	Illumina HiSeq 2500	SAMN05194654	SRS1494577	NCBI Sequence Read Archive	PRJNA324081	http://www.ncbi.nlm.nih.gov/bioproject/PRJNA324081/	Genome Alignment and Variant Calling	AFZ.vcf	figshare	doi:10.6084/m9.figshare.3501863	http://dx.doi.org/10.6084/m9.figshare.3501863	SNP Validation: Population Differentiation and Admixture	Batch ID 1062539	dbSNP	Batch ID 1062539	http://www.ncbi.nlm.nih.gov/projects/SNP/snp_viewBatch.cgi?sbid=1062539
LDB181	Sampling and Sample Information	23.25	Illumina HiSeq 2500	SAMN05194663	SRS1494442	NCBI Sequence Read Archive	PRJNA324081	http://www.ncbi.nlm.nih.gov/bioproject/PRJNA324081/	Genome Alignment and Variant Calling	AFZ.vcf	figshare	doi:10.6084/m9.figshare.3501863	http://dx.doi.org/10.6084/m9.figshare.3501863	SNP Validation: Population Differentiation and Admixture	Batch ID 1062539	dbSNP	Batch ID 1062539	http://www.ncbi.nlm.nih.gov/projects/SNP/snp_viewBatch.cgi?sbid=1062539
LDB23-S	Sampling and Sample Information	21.09	Illumina HiSeq 2500	SAMN05194657	SRS1494576	NCBI Sequence Read Archive	PRJNA324081	http://www.ncbi.nlm.nih.gov/bioproject/PRJNA324081/	Genome Alignment and Variant Calling	AFZ.vcf	figshare	doi:10.6084/m9.figshare.3501863	http://dx.doi.org/10.6084/m9.figshare.3501863	SNP Validation: Population Differentiation and Admixture	Batch ID 1062539	dbSNP	Batch ID 1062539	http://www.ncbi.nlm.nih.gov/projects/SNP/snp_viewBatch.cgi?sbid=1062539
LDB8	Sampling and Sample Information	33.12	Illumina HiSeq 2500	SAMN05194659	SRS1494582	NCBI Sequence Read Archive	PRJNA324081	http://www.ncbi.nlm.nih.gov/bioproject/PRJNA324081/	Genome Alignment and Variant Calling	AFZ.vcf	figshare	doi:10.6084/m9.figshare.3501863	http://dx.doi.org/10.6084/m9.figshare.3501863	SNP Validation: Population Differentiation and Admixture	Batch ID 1062539	dbSNP	Batch ID 1062539	http://www.ncbi.nlm.nih.gov/projects/SNP/snp_viewBatch.cgi?sbid=1062539
LDB153	Sampling and Sample Information	25.23	Illumina HiSeq 2500	SAMN05194658	SRS1494412	NCBI Sequence Read Archive	PRJNA324081	http://www.ncbi.nlm.nih.gov/bioproject/PRJNA324081/	Genome Alignment and Variant Calling	AFZ.vcf	figshare	doi:10.6084/m9.figshare.3501863	http://dx.doi.org/10.6084/m9.figshare.3501863	SNP Validation: Population Differentiation and Admixture	Batch ID 1062539	dbSNP	Batch ID 1062539	http://www.ncbi.nlm.nih.gov/projects/SNP/snp_viewBatch.cgi?sbid=1062539
LDB9	Sampling and Sample Information	13.74	Illumina HiSeq 2500	SAMN05194662	SRS1494583	NCBI Sequence Read Archive	PRJNA324081	http://www.ncbi.nlm.nih.gov/bioproject/PRJNA324081/	Genome Alignment and Variant Calling	AFZ.vcf	figshare	doi:10.6084/m9.figshare.3501863	http://dx.doi.org/10.6084/m9.figshare.3501863	SNP Validation: Population Differentiation and Admixture	Batch ID 1062539	dbSNP	Batch ID 1062539	http://www.ncbi.nlm.nih.gov/projects/SNP/snp_viewBatch.cgi?sbid=1062539
LDB162	Sampling and Sample Information	20.51	Illumina HiSeq 2500	SAMN05194660	SRS1494413	NCBI Sequence Read Archive	PRJNA324081	http://www.ncbi.nlm.nih.gov/bioproject/PRJNA324081/	Genome Alignment and Variant Calling	AFZ.vcf	figshare	doi:10.6084/m9.figshare.3501863	http://dx.doi.org/10.6084/m9.figshare.3501863	SNP Validation: Population Differentiation and Admixture	Batch ID 1062539	dbSNP	Batch ID 1062539	http://www.ncbi.nlm.nih.gov/projects/SNP/snp_viewBatch.cgi?sbid=1062539
LDB29	Sampling and Sample Information	25.31	Illumina HiSeq 2500	SAMN05194652	SRS1494578	NCBI Sequence Read Archive	PRJNA324081	http://www.ncbi.nlm.nih.gov/bioproject/PRJNA324081/	Genome Alignment and Variant Calling	AFZ.vcf	figshare	doi:10.6084/m9.figshare.3501863	http://dx.doi.org/10.6084/m9.figshare.3501863	SNP Validation: Population Differentiation and Admixture	Batch ID 1062539	dbSNP	Batch ID 1062539	http://www.ncbi.nlm.nih.gov/projects/SNP/snp_viewBatch.cgi?sbid=1062539
LDB136	Sampling and Sample Information	24.98	Illumina HiSeq 2500	SAMN05194653	SRS1494411	NCBI Sequence Read Archive	PRJNA324081	http://www.ncbi.nlm.nih.gov/bioproject/PRJNA324081/	Genome Alignment and Variant Calling	AFZ.vcf	figshare	doi:10.6084/m9.figshare.3501863	http://dx.doi.org/10.6084/m9.figshare.3501863	SNP Validation: Population Differentiation and Admixture	Batch ID 1062539	dbSNP	Batch ID 1062539	http://www.ncbi.nlm.nih.gov/projects/SNP/snp_viewBatch.cgi?sbid=1062539
LDB127	Sampling and Sample Information	6.82	Illumina HiSeq 2500	SAMN05194656	SRS1494410	NCBI Sequence Read Archive	PRJNA324081	http://www.ncbi.nlm.nih.gov/bioproject/PRJNA324081/	Genome Alignment and Variant Calling	AFZ.vcf	figshare	doi:10.6084/m9.figshare.3501863	http://dx.doi.org/10.6084/m9.figshare.3501863	SNP Validation: Population Differentiation and Admixture	Batch ID 1062539	dbSNP	Batch ID 1062539	http://www.ncbi.nlm.nih.gov/projects/SNP/snp_viewBatch.cgi?sbid=1062539
LDB6	Sampling and Sample Information	16.55	Illumina HiSeq 2500	SAMN05194665	SRS1494581	NCBI Sequence Read Archive	PRJNA324081	http://www.ncbi.nlm.nih.gov/bioproject/PRJNA324081/	Genome Alignment and Variant Calling	AFZ.vcf	figshare	doi:10.6084/m9.figshare.3501863	http://dx.doi.org/10.6084/m9.figshare.3501863	SNP Validation: Population Differentiation and Admixture	Batch ID 1062539	dbSNP	Batch ID 1062539	http://www.ncbi.nlm.nih.gov/projects/SNP/snp_viewBatch.cgi?sbid=1062539
HDB30-S	Sampling and Sample Information	18.04	Illumina HiSeq 2500	SAMN05194666	SRS1494409	NCBI Sequence Read Archive	PRJNA324081	http://www.ncbi.nlm.nih.gov/bioproject/PRJNA324081/	Genome Alignment and Variant Calling	AFZ.vcf	figshare	doi:10.6084/m9.figshare.3501863	http://dx.doi.org/10.6084/m9.figshare.3501863	SNP Validation: Population Differentiation and Admixture	Batch ID 1062539	dbSNP	Batch ID 1062539	http://www.ncbi.nlm.nih.gov/projects/SNP/snp_viewBatch.cgi?sbid=1062539
HDB183	Sampling and Sample Information	18.68	Illumina HiSeq 2500	SAMN05194667	SRS1494408	NCBI Sequence Read Archive	PRJNA324081	http://www.ncbi.nlm.nih.gov/bioproject/PRJNA324081/	Genome Alignment and Variant Calling	AFZ.vcf	figshare	doi:10.6084/m9.figshare.3501863	http://dx.doi.org/10.6084/m9.figshare.3501863	SNP Validation: Population Differentiation and Admixture	Batch ID 1062539	dbSNP	Batch ID 1062539	http://www.ncbi.nlm.nih.gov/projects/SNP/snp_viewBatch.cgi?sbid=1062539
HDB150	Sampling and Sample Information	18.81	Illumina HiSeq 2500	SAMN05194668	SRS1494407	NCBI Sequence Read Archive	PRJNA324081	http://www.ncbi.nlm.nih.gov/bioproject/PRJNA324081/	Genome Alignment and Variant Calling	AFZ.vcf	figshare	doi:10.6084/m9.figshare.3501863	http://dx.doi.org/10.6084/m9.figshare.3501863	SNP Validation: Population Differentiation and Admixture	Batch ID 1062539	dbSNP	Batch ID 1062539	http://www.ncbi.nlm.nih.gov/projects/SNP/snp_viewBatch.cgi?sbid=1062539
HDB148	Sampling and Sample Information	17.73	Illumina HiSeq 2500	SAMN05194669	SRS1494406	NCBI Sequence Read Archive	PRJNA324081	http://www.ncbi.nlm.nih.gov/bioproject/PRJNA324081/	Genome Alignment and Variant Calling	AFZ.vcf	figshare	doi:10.6084/m9.figshare.3501863	http://dx.doi.org/10.6084/m9.figshare.3501863	SNP Validation: Population Differentiation and Admixture	Batch ID 1062539	dbSNP	Batch ID 1062539	http://www.ncbi.nlm.nih.gov/projects/SNP/snp_viewBatch.cgi?sbid=1062539
HDB195	Sampling and Sample Information	23.04	Illumina HiSeq 2500	SAMN05194670	SRS1494405	NCBI Sequence Read Archive	PRJNA324081	http://www.ncbi.nlm.nih.gov/bioproject/PRJNA324081/	Genome Alignment and Variant Calling	AFZ.vcf	figshare	doi:10.6084/m9.figshare.3501863	http://dx.doi.org/10.6084/m9.figshare.3501863	SNP Validation: Population Differentiation and Admixture	Batch ID 1062539	dbSNP	Batch ID 1062539	http://www.ncbi.nlm.nih.gov/projects/SNP/snp_viewBatch.cgi?sbid=1062539
HDB288	Sampling and Sample Information	21.99	Illumina HiSeq 2500	SAMN05194671	SRS1494590	NCBI Sequence Read Archive	PRJNA324081	http://www.ncbi.nlm.nih.gov/bioproject/PRJNA324081/	Genome Alignment and Variant Calling	AFZ.vcf	figshare	doi:10.6084/m9.figshare.3501863	http://dx.doi.org/10.6084/m9.figshare.3501863	SNP Validation: Population Differentiation and Admixture	Batch ID 1062539	dbSNP	Batch ID 1062539	http://www.ncbi.nlm.nih.gov/projects/SNP/snp_viewBatch.cgi?sbid=1062539
HDB189	Sampling and Sample Information	19.96	Illumina HiSeq 2500	SAMN05194672	SRS1494589	NCBI Sequence Read Archive	PRJNA324081	http://www.ncbi.nlm.nih.gov/bioproject/PRJNA324081/	Genome Alignment and Variant Calling	AFZ.vcf	figshare	doi:10.6084/m9.figshare.3501863	http://dx.doi.org/10.6084/m9.figshare.3501863	SNP Validation: Population Differentiation and Admixture	Batch ID 1062539	dbSNP	Batch ID 1062539	http://www.ncbi.nlm.nih.gov/projects/SNP/snp_viewBatch.cgi?sbid=1062539
HDB191	Sampling and Sample Information	15.48	Illumina HiSeq 2500	SAMN05194673	SRS1494588	NCBI Sequence Read Archive	PRJNA324081	http://www.ncbi.nlm.nih.gov/bioproject/PRJNA324081/	Genome Alignment and Variant Calling	AFZ.vcf	figshare	doi:10.6084/m9.figshare.3501863	http://dx.doi.org/10.6084/m9.figshare.3501863	SNP Validation: Population Differentiation and Admixture	Batch ID 1062539	dbSNP	Batch ID 1062539	http://www.ncbi.nlm.nih.gov/projects/SNP/snp_viewBatch.cgi?sbid=1062539
HDB187	Sampling and Sample Information	30.04	Illumina HiSeq 2500	SAMN05194674	SRS1494586	NCBI Sequence Read Archive	PRJNA324081	http://www.ncbi.nlm.nih.gov/bioproject/PRJNA324081/	Genome Alignment and Variant Calling	AFZ.vcf	figshare	doi:10.6084/m9.figshare.3501863	http://dx.doi.org/10.6084/m9.figshare.3501863	SNP Validation: Population Differentiation and Admixture	Batch ID 1062539	dbSNP	Batch ID 1062539	http://www.ncbi.nlm.nih.gov/projects/SNP/snp_viewBatch.cgi?sbid=1062539
HDB302	Sampling and Sample Information	25.04	Illumina HiSeq 2500	SAMN05194675	SRS1494587	NCBI Sequence Read Archive	PRJNA324081	http://www.ncbi.nlm.nih.gov/bioproject/PRJNA324081/	Genome Alignment and Variant Calling	AFZ.vcf	figshare	doi:10.6084/m9.figshare.3501863	http://dx.doi.org/10.6084/m9.figshare.3501863	SNP Validation: Population Differentiation and Admixture	Batch ID 1062539	dbSNP	Batch ID 1062539	http://www.ncbi.nlm.nih.gov/projects/SNP/snp_viewBatch.cgi?sbid=1062539
HDB175	Sampling and Sample Information	18.42	Illumina HiSeq 2500	SAMN05194676	SRS1494585	NCBI Sequence Read Archive	PRJNA324081	http://www.ncbi.nlm.nih.gov/bioproject/PRJNA324081/	Genome Alignment and Variant Calling	AFZ.vcf	figshare	doi:10.6084/m9.figshare.3501863	http://dx.doi.org/10.6084/m9.figshare.3501863	SNP Validation: Population Differentiation and Admixture	Batch ID 1062539	dbSNP	Batch ID 1062539	http://www.ncbi.nlm.nih.gov/projects/SNP/snp_viewBatch.cgi?sbid=1062539
HDB303	Sampling and Sample Information	21.15	Illumina HiSeq 2500	SAMN05194677	SRS1494584	NCBI Sequence Read Archive	PRJNA324081	http://www.ncbi.nlm.nih.gov/bioproject/PRJNA324081/	Genome Alignment and Variant Calling	AFZ.vcf	figshare	doi:10.6084/m9.figshare.3501863	http://dx.doi.org/10.6084/m9.figshare.3501863	SNP Validation: Population Differentiation and Admixture	Batch ID 1062539	dbSNP	Batch ID 1062539	http://www.ncbi.nlm.nih.gov/projects/SNP/snp_viewBatch.cgi?sbid=1062539
HDB199	Sampling and Sample Information	17.18	Illumina HiSeq 2500	SAMN05194678	SRS1494540	NCBI Sequence Read Archive	PRJNA324081	http://www.ncbi.nlm.nih.gov/bioproject/PRJNA324081/	Genome Alignment and Variant Calling	AFZ.vcf	figshare	doi:10.6084/m9.figshare.3501863	http://dx.doi.org/10.6084/m9.figshare.3501863	SNP Validation: Population Differentiation and Admixture	Batch ID 1062539	dbSNP	Batch ID 1062539	http://www.ncbi.nlm.nih.gov/projects/SNP/snp_viewBatch.cgi?sbid=1062539
HDB179	Sampling and Sample Information	12.11	Illumina HiSeq 2500	SAMN05194679	SRS1494404	NCBI Sequence Read Archive	PRJNA324081	http://www.ncbi.nlm.nih.gov/bioproject/PRJNA324081/	Genome Alignment and Variant Calling	AFZ.vcf	figshare	doi:10.6084/m9.figshare.3501863	http://dx.doi.org/10.6084/m9.figshare.3501863	SNP Validation: Population Differentiation and Admixture	Batch ID 1062539	dbSNP	Batch ID 1062539	http://www.ncbi.nlm.nih.gov/projects/SNP/snp_viewBatch.cgi?sbid=1062539
HDB139	Sampling and Sample Information	13.64	Illumina HiSeq 2500	SAMN05194680	SRS1494403	NCBI Sequence Read Archive	PRJNA324081	http://www.ncbi.nlm.nih.gov/bioproject/PRJNA324081/	Genome Alignment and Variant Calling	AFZ.vcf	figshare	doi:10.6084/m9.figshare.3501863	http://dx.doi.org/10.6084/m9.figshare.3501863	SNP Validation: Population Differentiation and Admixture	Batch ID 1062539	dbSNP	Batch ID 1062539	http://www.ncbi.nlm.nih.gov/projects/SNP/snp_viewBatch.cgi?sbid=1062539
